# Supplementary material for: Sesquiterpenoids from Inula britannica and Their Potential Effects against Triple-Negative Breast Cancer Cells
Source: Molecules. 2022 Aug 16;27(16):5230. doi: 10.3390/molecules27165230 (PMC9412570; doi:10.3390/molecules27165230)
Supplement: Supplementary file 1 [file molecules-27-05230-s001.zip]

Archive with 1 entries (1 files):
- molecules-1868799-supplementary.pdf
